# Supplementary material for: Evaluating the Genetic Effects of Gut Microbiota on the Development of Neuroticism and General Happiness: A Polygenic Score Analysis and Interaction Study Using UK Biobank Data
Source: Genes (Basel). 2023 Jan 6;14(1):156. doi: 10.3390/genes14010156 (PMC9858947; doi:10.3390/genes14010156)
Supplement: Supplementary file 1 [file genes-14-00156-s001.zip]

Archive with 2 entries (2 files):
- Supplementary File S1.pdf
- Supplementary Table.xlsx
